# Supplementary material for: Directed evolution of and structural insights into antibody-mediated disruption of a stable receptor-ligand complex
Source: Nat Commun. 2021 Dec 3;12:7069. doi: 10.1038/s41467-021-27397-z (PMC8642555; doi:10.1038/s41467-021-27397-z)
Supplement: Supplementary file 4 — Source Data [file 41467_2021_27397_MOESM4_ESM.xlsx]

## Sheet: fig 1f
Figure 1f
		median fluorescent intensity , streptavidin-PE/Cy5
		E2_79		Oma IgG1		Oma Fab		scFv
	μM anti-IgE	Replicate 1	Replicate 2	Replicate 1	Replicate 2	Replicate 1	Replicate 2	Replicate 1	Replicate 2
	99	2853	2536			24962	24962	12720	12981
	33	7233	5163			40309	39499	31592	30582
	11	17179	14310			50604	51642	44799	44617
	3.67	30212	27295			58097	57393	54886	52488
	1.22	44256	40638			64830	63785	61997	59289
	0.407	57393	49991			66429	65625	67244	66429
	0.136	63785	56240			67244	66160	70602	65625
	0.0453	69747	63785			69183	67792	69183	65892
	0.0151	69183	62503			69747	66971	70889	65359
	0.00503	71468	59530			71468	67792	69747	67244
	0.00168	72638	66971			71758	70031	68345	66971
	0.000559	71178	61496			71178	69183	70889	67792
	95			30089	28658
	31.7			41304	39339
	10.6			50399	49586
	3.52			59530	55109
	1.17			64830	61746
	0.391			68345	63269
	0.13			70889	62250
	0.0434			71178	64567
	0.0145			73230	63013
	0.00483			70316	61247
	0.00161			73828	62758
	0.000536			74128	66700

## Sheet: fig 1g
Figure 1g
				WT scFV			E2_79			Oma_Fab
		KD	vs.	ID50	95% CI, upper	95% CI, lower	ID50	95% CI, upper	95% CI, lower	ID50	95% CI, upper	95% CI, lower
	WT scFV	2.02e-09		20.11	22.91	17.68
	E2_79	1.18e-09					2.062	2.626	1.538
	Oma Fab	4.96e-09								45.09	53.54	38.51
		ka	vs.	ID50
	WT scFV	944000
	E2_79	1790000
	Oma Fab	913000
		kd	vs.	ID50
	WT scFV	0.00191
	E2_79	0.00212
	Oma Fab	0.00453

## Sheet: fig 1i
Figure 1i
		median fluorescent intensity , streptavidin-PE/Cy5
		Oma scFvCC		Oma FabH2L2
	μM anti-IgE	Replicate 1	Replicate 2	Replicate 1	Replicate 2
	99	21654	22278
	33	39180	37316
	11	51432	49385
	3.67	58571	58333
	1.22	65094	66700
	0.407	70031	71468
	0.136	72344	70031
	0.0453	72050	70889
	0.0151	70889	68902
	0.00503	71178	70316
	0.00168	71758	70889
	0.000559	73528	69464
	95			15839	16562
	31.7			32901	33440
	10.6			46278	45164
	3.52			56240	54663
	1.17			64306	65094
	0.391			67792	66160
	0.13			67517	67517
	0.0434			68902	68902
	0.0145			70602	69747
	0.00483			68068	66429
	0.00161			70889	70031
	0.000536			71178	72344

## Sheet: fig 1j
Figure 1j
				Oma scFvCC			Oma FabH2L2
		KD	vs.	ID50	95% CI, upper	95% CI, lower	ID50	95% CI, upper	95% CI, lower
	Oma scFvCC	5.75e-09		37.71	43.32	33.02
	Oma FabH2L2	2.89e-09					23.63	26.96	20.78
		ka	vs.	ID50
	Oma scFvCC	1210000
	Oma FabH2L2	1140000
		kd
	Oma scFvCC	0.00695	vs.	ID50
	Oma FabH2L2	0.00373

## Sheet: fig 1k
Figure 1k
		ID50/KD	95% CI, upper	95% CI, lower
	Fab	9220	11100	7780
	scFV	10100	11600	8800
	scFVCC	6650	7720	5760
	FabH2L2	8320	9600	7250
	E2_79	1750	2000	1520

## Sheet: fig 2g
Figure 2g
		median fluorescent intensity, streptavidin-AF647
	biotin-IgE-Fc [nM]	Oma scFv	E2_79	E3_53
	240	167353	221170	221668
	80	155384	199885	218697
	26.6667	161439	171158	214316
	8.88889	141381	148217	186427
	2.96296	126916	128351	157141
	0.987654	116260	90988	104365
	0.329218	86014	69783	52448
	0.109739	69158	48369	31129
	0.0365798	44608	30164	15434
	0.0121933	28007	16886	7879
	0.00406442	19632	12243	4698
	0.00135481	14395	9432	3106
	biotin IgE-Fc [nM], precomplexed with FcεRIα at 10 fold molar excess	Oma scFv	E2_79	E3_53
	240	31269	44308	145575
	80	20443	37770	136999
	26.6667	11342	30029	120519
	8.88889	8429	20397	94746
	2.96296	5498	13608	71050
	0.987654	4284	10297	35866
	0.329218	3531	7826	14460
	0.109739	3106	6947	5352
	0.0365798	2425	4431	2612
	0.0121933	1920	2820	1173
	0.00406442	1466	1512	644
	0.00135481	1213	892	349

## Sheet: fig 3h
Figure 3h
				HAE			C02			813
		KD	vs.	ID50	95% CI, upper	95% CI, lower	ID50	95% CI, upper	95% CI, lower	ID50	95% CI, upper	95% CI, lower
1	HAE	1.66e-10		1.303	1.454	1.168
5	C02	9.5e-10					2.372	2.66	2.115
11	813	1.86e-09								12.66	14.31	11.21
		ka	vs.	ID50
1	HAE	1520000
5	C02	1550000
11	813	797000
		kd	vs.	ID50
1	HAE	0.000253
5	C02	0.00148
11	813	0.00148

## Sheet: fig 4c
Figure 4c
		Total buried surface area [Å2]
	NCS copy	1	2	3	4
	Oma scFv	785.7	693.3	730.1	785.9
	813	761.3	682.8	693.6	726
	C02	710.2	712
	HAE	781.8	734.5	841.5	762.4
		Buried surface area, VH [Å2]
	NCS copy	1	2	3	4
	Oma scFv	433.7	424.1	440.3	511.7
	813	448.5	450	446.8	456.6
	C02	510.6	480
	HAE	459.9	420.1	513	440
		Buried surface area, VL [Å2]
	NCS copy	1	2	3	4
	Oma scFv	352	269.2	289.8	274.2
	813	312.8	232.8	246.8	269.4
	C02	199.6	232
	HAE	321.9	314.4	328.5	322.4

## Sheet: fig 5c
Figure 5c
		median fluorescent intensity, streptavidin-AF647
	bIgE-Fc2-4 [nM] or	bIgE-Fc2-4		bIgE-Fc2-4 (G335C):FcεRIα(W156C)
	bIgE-Fc2-4 (G335C): FcεRIα(W156C) [nM]	Oma scFv	E3_53	Oma scFv	E3_53
	100	76576	111267	6861	139683
	33.3333	69183	100934	2406	101757
	11.1111	58097	90819	989	66971
	3.7037	38705	67517	406	30957
	1.23457	22828	36566	201	12017
	0.411523	7718	10945	168	3686
	0.137174	1009	1496	113	1466
	0.0457247	198	276	128	555
	0.0152416	154	172	118	298
	0.00508053	156	127	115	166
	0.00169351	150	131	100	138

## Sheet: fig 5d
Figure 5d
		median fluorescent intensity, streptavidin-AF647
	bIgE-Fc2-4 [nM] or	bIgE-Fc2-4		bIgE-Fc2-4 (G335C):FcεRIα(W156C)
	bIgE-Fc2-4 (G335C): FcεRIα(W156C) [nM]	C02	HAE	C02	HAE
	100	85799	106839	73528	79750
	33.3333	81718	102171	54221	45533
	11.1111	77830	97707	32503	20457
	3.7037	74128	86499	15903	9969
	1.23457	56929	52701	6588	4014
	0.411523	19015	16164	2652	1789
	0.137174	3158	2924	1216	741
	0.0457247	588	410	576	379
	0.0152416	283	249	322	169
	0.00508053	201	168	168	122
	0.00169351	150	165	131	169

[truncated: 14 more sheets: fig 5e, fig 5i, fig 7a, fig 7b, fig 7c, fig 7e, fig 7f, fig 7g, fig 7h and i, fig S1d, fig S3d, fig S4a, fig S4c, fig S5 h]
